# Supplementary material for: Ancient Sheep Genomes Reveal Four Millennia of North European Short-Tailed Sheep in the Baltic Sea Region
Source: Genome Biol Evol. 2024 May 25;16(6):evae114. doi: 10.1093/gbe/evae114 (PMC11162877; doi:10.1093/gbe/evae114)
Supplement: evae114_Supplementary_Data [file evae114_supplementary_data.zip]

Archive with 2 entries (2 files):
- Supplementary Figures Baltic Sheep.pdf
- SupplementaryTables_Revision2.xlsx
